# Supplementary material for: Functional Status of Patients over 65 Years Old Intervened on for a Hip Fracture One Year after the Operation
Source: Healthcare (Basel). 2023 May 22;11(10):1520. doi: 10.3390/healthcare11101520 (PMC10217831; doi:10.3390/healthcare11101520)
Supplement: Supplementary file 1 [file healthcare-11-01520-s001.zip]

Archive with 1 entries (1 files):
- healthcare-2388198-supplementary.pdf
